# Supplementary material for: Review of the South American leafhopper genus Parandanus (Hemiptera, Cicadellidae, Deltocephalinae)
Source: Zookeys. 2016 Feb 10;(562):73–83. doi: 10.3897/zookeys.562.7478 (PMC4768468; doi:10.3897/zookeys.562.7478)
Supplement: XML Treatment for Parandanus [file zookeys.562.7478-treatment1.xml]

<!DOCTYPE tp:taxon-treatment
  PUBLIC "-//TaxonX//DTD Taxonomic Treatment Publishing DTD v0 20100105//EN" "tax-treatment-NSO.dtd">
<tp:taxon-treatment xmlns:tp="http://www.plazi.org/taxpub"><tp:treatment-meta><kwd-group><label>Taxon classification</label><kwd><named-content content-type="kingdom">Animalia</named-content></kwd><kwd><named-content content-type="order">Hemiptera</named-content></kwd><kwd><named-content content-type="family">Cicadellidae</named-content></kwd></kwd-group><mixed-citation publication-type="journal"><person-group><name><surname>Duan</surname><given-names>Yani</given-names></name><name><surname>Dietrich</surname><given-names>Christopher H.</given-names></name><name><surname>Webb</surname><given-names>Micael D.</given-names></name><name><surname>Zhang</surname><given-names>Yalin</given-names></name></person-group><article-title>Review of the South American leafhopper genus <italic><tp:taxon-name><tp:taxon-name-part taxon-name-part-type="genus">Parandanus</tp:taxon-name-part></tp:taxon-name></italic> (<tp:taxon-name><tp:taxon-name-part taxon-name-part-type="order">Hemiptera</tp:taxon-name-part></tp:taxon-name>, <tp:taxon-name><tp:taxon-name-part taxon-name-part-type="family">Cicadellidae</tp:taxon-name-part></tp:taxon-name>, <tp:taxon-name><tp:taxon-name-part taxon-name-part-type="subfamily">Deltocephalinae</tp:taxon-name-part></tp:taxon-name>)</article-title><source>Zookeys</source><day>10</day><month>2</month><year>2016</year><volume>2016</volume><issue>562</issue><fpage>73</fpage><lpage>83</lpage><pub-id pub-id-type="doi">10.3897/zookeys.562.7478</pub-id></mixed-citation></tp:treatment-meta><tp:nomenclature><tp:taxon-name>
            <tp:taxon-name-part taxon-name-part-type="genus">Parandanus</tp:taxon-name-part>
          </tp:taxon-name><tp:taxon-authority>Linnavuori &amp; DeLong</tp:taxon-authority><tp:nomenclature-citation-list><tp:nomenclature-citation><tp:taxon-name><tp:taxon-name-part taxon-name-part-type="genus">Parandanus</tp:taxon-name-part></tp:taxon-name><comment> Linnavuori &amp; DeLong, 1976: 34. Type species: <italic><tp:taxon-name><tp:taxon-name-part taxon-name-part-type="genus">Parandanus</tp:taxon-name-part> <tp:taxon-name-part taxon-name-part-type="species">ornatus</tp:taxon-name-part></tp:taxon-name></italic> Linnavuori &amp; DeLong, 1976.</comment></tp:nomenclature-citation></tp:nomenclature-citation-list></tp:nomenclature><tp:treatment-sec sec-type="Redescription"><title>Redescription.</title><p>Overall coloration pale yellow with orange to dark brown markings. Frontoclypeus with pale median longitudinal stripe and indistinct pale lateral arcs. Pronotum with six longitudinal bands. Scutellum with basal triangles and a medial stripe, orange to sordid brown. Forewing veins pale, bordered with fuscous. Mesosternum dark brown. Femora and tibiae with fuscous marks.</p><p>Body elongate. Head narrower than pronotum. Crown not or only slightly produced, rounded to face; ocelli next to eyes on anterior margin. Face relatively flat, similar in width to length; frontoclypeus relatively narrow; clypeal sulcus absent; anteclypeus nearly parallel-sided, extended to ventral margin of face; genae broad, insinuated near eyes. Forewing long and narrow, appendix distinct, with four apical and three anteapical cells, inner anteapical cell open basally. Anal tube membranous.</p></tp:treatment-sec><tp:treatment-sec sec-type="Male genitalia"><title>Male genitalia.</title><p>Pygofer without processes, with numerous macrosetae in posterior region. Subgenital plate elongate triangular, with few stout to many more slender macrosetae laterally. Style with articulating arm short to very long; apophysis short to long. Connective fused to aedeagus, arms close to each other. Aedeagal shaft slender with pair of basal or subbasal elongate appendages extended posteroventrally along shaft; gonopore apical on dorsal surface.</p></tp:treatment-sec><tp:treatment-sec sec-type="Distribution"><title>Distribution.</title><p>Bolivia, Peru.</p><!--PageBreak--></tp:treatment-sec><tp:treatment-sec sec-type="Checklist of species of Parandanus"><title>Checklist of species of <italic><tp:taxon-name><tp:taxon-name-part taxon-name-part-type="genus">Parandanus</tp:taxon-name-part></tp:taxon-name></italic></title><p>
            <italic><tp:taxon-name><tp:taxon-name-part taxon-name-part-type="genus">Parandanus</tp:taxon-name-part> <tp:taxon-name-part taxon-name-part-type="species">cruciatus</tp:taxon-name-part></tp:taxon-name></italic> Linnavuori &amp; DeLong, 1979. Bolivia.</p><p>
            <italic><tp:taxon-name><tp:taxon-name-part taxon-name-part-type="genus">Parandanus</tp:taxon-name-part> <tp:taxon-name-part taxon-name-part-type="species">hilaris</tp:taxon-name-part></tp:taxon-name></italic> Linnavuori &amp; DeLong, 1976. Peru.</p><p>
            <italic><tp:taxon-name><tp:taxon-name-part taxon-name-part-type="genus">Parandanus</tp:taxon-name-part> <tp:taxon-name-part taxon-name-part-type="species">longistylus</tp:taxon-name-part></tp:taxon-name></italic> Duan, <bold>sp. n.</bold> Peru.</p><p>
            <italic><tp:taxon-name><tp:taxon-name-part taxon-name-part-type="genus">Parandanus</tp:taxon-name-part> <tp:taxon-name-part taxon-name-part-type="species">nigricephalus</tp:taxon-name-part></tp:taxon-name></italic> Duan, <bold>sp. n.</bold> Peru.</p><p>
            <italic><tp:taxon-name><tp:taxon-name-part taxon-name-part-type="genus">Parandanus</tp:taxon-name-part> <tp:taxon-name-part taxon-name-part-type="species">ornatus</tp:taxon-name-part></tp:taxon-name></italic> Linnavuori &amp; DeLong, 1976. Peru.</p><p>
            <italic><tp:taxon-name><tp:taxon-name-part taxon-name-part-type="genus">Parandanus</tp:taxon-name-part> <tp:taxon-name-part taxon-name-part-type="species">paracruciatus</tp:taxon-name-part></tp:taxon-name></italic> Duan, <bold>sp. n.</bold> Peru.</p></tp:treatment-sec><tp:treatment-sec sec-type="Key to species of Parandanus (males)"><title>Key to species of <italic><tp:taxon-name><tp:taxon-name-part taxon-name-part-type="genus">Parandanus</tp:taxon-name-part></tp:taxon-name></italic> (males)</title><table-wrap content-type="key" position="anchor" orientation="portrait"><table id="TID0EBGAC" rules="all"><tbody><tr><td rowspan="1" colspan="1">1</td><td rowspan="1" colspan="1">Style preapical angle indistinct; apophysis long (Fig. <xref ref-type="fig" rid="F2">2D</xref>)</td><td rowspan="1" colspan="1">
                    <bold>2</bold>
                  </td></tr><tr><td rowspan="1" colspan="1">–</td><td rowspan="1" colspan="1">Style preapical angle distinct; apophysis short (Fig. <xref ref-type="fig" rid="F4">4D</xref>)</td><td rowspan="1" colspan="1">
                    <bold>3</bold>
                  </td></tr><tr><td rowspan="1" colspan="1">2</td><td rowspan="1" colspan="1">Style &gt;4× longer than distance between lobes of apodeme (Fig. <xref ref-type="fig" rid="F2">2D</xref>). Aedeagal appendages terminating well short of aedeagal shaft apex (Fig. <xref ref-type="fig" rid="F2">2E–G</xref>)</td><td rowspan="1" colspan="1">
                    <bold><italic><tp:taxon-name><tp:taxon-name-part taxon-name-part-type="genus">Parandanus</tp:taxon-name-part> <tp:taxon-name-part taxon-name-part-type="species">longestyle</tp:taxon-name-part></tp:taxon-name></italic> Duan, sp. n.</bold>
                  </td></tr><tr><td rowspan="1" colspan="1">–</td><td rowspan="1" colspan="1">Style &lt;3× longer than distance between lobes of apodeme (Fig. <xref ref-type="fig" rid="F6">6D</xref>). Aedeagal appendages terminating near aedeagal shaft apex (Fig. <xref ref-type="fig" rid="F6">6E–G</xref>)</td><td rowspan="1" colspan="1">
                    <bold><italic><tp:taxon-name><tp:taxon-name-part taxon-name-part-type="genus">Parandanus</tp:taxon-name-part> <tp:taxon-name-part taxon-name-part-type="species">nigricephalus</tp:taxon-name-part></tp:taxon-name></italic> Duan, sp. n.</bold>
                  </td></tr><tr><td rowspan="1" colspan="1">3</td><td rowspan="1" colspan="1">Aedeagal appendages not crossing each other ventrally (<xref ref-type="bibr" rid="B2">Linnavuori and DeLong 1976</xref>: Fig. 94).</td><td rowspan="1" colspan="1">
                    <bold><italic><tp:taxon-name><tp:taxon-name-part taxon-name-part-type="genus">Parandanus</tp:taxon-name-part> <tp:taxon-name-part taxon-name-part-type="species">ornatus</tp:taxon-name-part></tp:taxon-name></italic> Linnavuori &amp; DeLong</bold>
                  </td></tr><tr><td rowspan="1" colspan="1">–</td><td rowspan="1" colspan="1">Aedeagal appendages crossing each other ventrally (Fig. <xref ref-type="fig" rid="F4">4E–F</xref>)</td><td rowspan="1" colspan="1">
                    <bold>4</bold>
                  </td></tr><tr><td rowspan="1" colspan="1">4</td><td rowspan="1" colspan="1">Subgenital plate with lateral margins distinctly emarginate near base (Fig. <xref ref-type="fig" rid="F8">8D</xref>)</td><td rowspan="1" colspan="1">
                    <bold><italic><tp:taxon-name><tp:taxon-name-part taxon-name-part-type="genus">Parandanus</tp:taxon-name-part> <tp:taxon-name-part taxon-name-part-type="species">hilaris</tp:taxon-name-part></tp:taxon-name></italic> Linnavuori &amp; DeLong</bold>
                  </td></tr><tr><td rowspan="1" colspan="1">–</td><td rowspan="1" colspan="1">Subgenital plate with lateral margins nearly straight throughout length (Fig. <xref ref-type="fig" rid="F4">4C</xref>).</td><td rowspan="1" colspan="1">
                    <bold>5</bold>
                  </td></tr><tr><td rowspan="1" colspan="1">5</td><td rowspan="1" colspan="1">Aedeagal appendages subbasal and curved posterodorsad (Fig. <xref ref-type="fig" rid="F4">4E–F</xref>)</td><td rowspan="1" colspan="1">
                    <bold><italic><tp:taxon-name><tp:taxon-name-part taxon-name-part-type="genus">Parandanus</tp:taxon-name-part> <tp:taxon-name-part taxon-name-part-type="species">paracruciatus</tp:taxon-name-part></tp:taxon-name></italic> Duan, sp. n.</bold>
                  </td></tr><tr><td rowspan="1" colspan="1">–</td><td rowspan="1" colspan="1">Aedeagal appendages basal and directed posteroventrad (<xref ref-type="bibr" rid="B3">Linnavuori and DeLong 1979</xref>: figs 41–42).</td><td rowspan="1" colspan="1">
                    <bold><italic><tp:taxon-name><tp:taxon-name-part taxon-name-part-type="genus">Parandanus</tp:taxon-name-part> <tp:taxon-name-part taxon-name-part-type="species">cruciatus</tp:taxon-name-part></tp:taxon-name></italic> Linnavuori &amp; DeLong</bold>
                  </td></tr></tbody></table></table-wrap></tp:treatment-sec><tp:treatment-sec><!--Section generated to contain objects referenced in tp:taxon-treatment.--><fig id="F2" position="float" orientation="portrait"><label>Figure 2.</label><caption><p>
          <italic><tp:taxon-name><tp:taxon-name-part taxon-name-part-type="genus">Parandanus</tp:taxon-name-part> <tp:taxon-name-part taxon-name-part-type="species">longistylus</tp:taxon-name-part></tp:taxon-name></italic> Duan, sp. n. <bold>A</bold> male pygofer side, lateral view <bold>B</bold> male pygofer and segments X–XI, dorsal view <bold>C</bold> valve, subgenital plates and styles, ventral view <bold>D</bold> style, dorsal view <bold>E, F</bold> connective and aedeagus, dorsal and lateral view, respectively <bold>G</bold> apex of aedeagus, dorsal view.</p></caption><graphic xmlns:xlink="http://www.w3.org/1999/xlink" xlink:href="zookeys-562-073-g002.jpg" position="float" orientation="portrait" xlink:type="simple" id="oo_77287.jpg"/></fig><fig id="F4" position="float" orientation="portrait"><label>Figure 4.</label><caption><p>
          <italic><tp:taxon-name><tp:taxon-name-part taxon-name-part-type="genus">Parandanus</tp:taxon-name-part> <tp:taxon-name-part taxon-name-part-type="species">paracruciatus</tp:taxon-name-part></tp:taxon-name></italic> Duan, sp. n. <bold>A</bold> male pygofer side, lateral view <bold>B</bold> male pygofer and segments X–XI, dorsal view <bold>C</bold> valve, subgenital plates and styles, ventral view <bold>D</bold> style, dorsal view <bold>E, F</bold> connective and aedeagus, dorsal and lateral view, respectively.</p></caption><graphic xmlns:xlink="http://www.w3.org/1999/xlink" xlink:href="zookeys-562-073-g004.jpg" position="float" orientation="portrait" xlink:type="simple" id="oo_77289.jpg"/></fig><fig id="F6" position="float" orientation="portrait"><label>Figure 6.</label><caption><p>
          <italic><tp:taxon-name><tp:taxon-name-part taxon-name-part-type="genus">Parandanus</tp:taxon-name-part> <tp:taxon-name-part taxon-name-part-type="species">nigricephalus</tp:taxon-name-part></tp:taxon-name></italic> Duan, sp. n. <bold>A</bold> male pygofer side, lateral view <bold>B</bold> male pygofer and segments X–XI, dorsal view <bold>C</bold> valve, subgenital plates and styles, ventral view <bold>D</bold> style, dorsal view <bold>E, F</bold> connective and aedeagus, dorsal and lateral view, respectively <bold>G</bold> apex of aedeagus, dorsal view.</p></caption><graphic xmlns:xlink="http://www.w3.org/1999/xlink" xlink:href="zookeys-562-073-g006.jpg" position="float" orientation="portrait" xlink:type="simple" id="oo_77291.jpg"/></fig><fig id="F8" position="float" orientation="portrait"><label>Figure 8.</label><caption><p>
          <italic><tp:taxon-name><tp:taxon-name-part taxon-name-part-type="genus">Parandanus</tp:taxon-name-part> <tp:taxon-name-part taxon-name-part-type="species">hilaris</tp:taxon-name-part></tp:taxon-name></italic>. <bold>A</bold> male pygofer side, lateral view <bold>B</bold> male pygofer and segments X–XI, dorsal view <bold>C</bold> valve, ventral view <bold>D</bold> subgenital plate, ventral view <bold>E</bold> style, dorsal view <bold>F, G</bold> connective and aedeagus, dorsal and lateral view, respectively.</p></caption><graphic xmlns:xlink="http://www.w3.org/1999/xlink" xlink:href="zookeys-562-073-g008.jpg" position="float" orientation="portrait" xlink:type="simple" id="oo_77293.jpg"/></fig></tp:treatment-sec><ref-list><ref id="B2"><mixed-citation xmlns:xlink="http://www.w3.org/1999/xlink" xlink:type="simple">
          <person-group><name name-style="western"><surname>Linnavuori</surname><given-names>RE</given-names></name><name name-style="western"><surname>DeLong</surname><given-names>DM</given-names></name></person-group> (<year>1976</year>) <article-title>New Neotropical leafhoppers from Peru and Bolivia (<tp:taxon-name><tp:taxon-name-part taxon-name-part-type="suborder">Homoptera</tp:taxon-name-part></tp:taxon-name>: <tp:taxon-name><tp:taxon-name-part taxon-name-part-type="family">Cicadellidae</tp:taxon-name-part></tp:taxon-name>).</article-title> <source>Revista Peruana de Entomologica</source> <volume>19</volume>(<issue>1</issue>): <fpage>29</fpage>–<lpage>38</lpage>.</mixed-citation></ref><ref id="B3"><mixed-citation xmlns:xlink="http://www.w3.org/1999/xlink" xlink:type="simple">
          <person-group><name name-style="western"><surname>Linnavuori</surname><given-names>RE</given-names></name><name name-style="western"><surname>DeLong</surname><given-names>DM</given-names></name></person-group> (<year>1979</year>) <article-title>New species of leafhoppers from Central and South America (<tp:taxon-name><tp:taxon-name-part taxon-name-part-type="suborder">Homoptera</tp:taxon-name-part></tp:taxon-name>: <tp:taxon-name><tp:taxon-name-part taxon-name-part-type="family">Cicadellidae</tp:taxon-name-part></tp:taxon-name>: <tp:taxon-name><tp:taxon-name-part taxon-name-part-type="subfamily">Deltocephalinae</tp:taxon-name-part></tp:taxon-name>, <tp:taxon-name><tp:taxon-name-part taxon-name-part-type="subfamily">Neobalinae</tp:taxon-name-part></tp:taxon-name>, <tp:taxon-name><tp:taxon-name-part taxon-name-part-type="subfamily">Xestocephalinae</tp:taxon-name-part></tp:taxon-name>).</article-title> <source>Entomologica Scandinavica</source> <volume>10</volume>: <fpage>123</fpage>–<lpage>138</lpage>. doi: <ext-link xlink:type="simple" ext-link-type="doi" xlink:href="10.1163/187631279X00277">10.1163/187631279X00277</ext-link></mixed-citation></ref></ref-list></tp:taxon-treatment>
