# Supplementary material for: Review of the South American leafhopper genus Parandanus (Hemiptera, Cicadellidae, Deltocephalinae)
Source: Zookeys. 2016 Feb 10;(562):73–83. doi: 10.3897/zookeys.562.7478 (PMC4768468; doi:10.3897/zookeys.562.7478)
Supplement: XML Treatment for Parandanus longistylus [file zookeys.562.7478-treatment2.xml]

<!DOCTYPE tp:taxon-treatment
  PUBLIC "-//TaxonX//DTD Taxonomic Treatment Publishing DTD v0 20100105//EN" "tax-treatment-NSO.dtd">
<tp:taxon-treatment xmlns:tp="http://www.plazi.org/taxpub"><tp:treatment-meta><kwd-group><label>Taxon classification</label><kwd><named-content content-type="kingdom">Animalia</named-content></kwd><kwd><named-content content-type="order">Hemiptera</named-content></kwd><kwd><named-content content-type="family">Cicadellidae</named-content></kwd></kwd-group><mixed-citation publication-type="journal"><person-group><name><surname>Duan</surname><given-names>Yani</given-names></name><name><surname>Dietrich</surname><given-names>Christopher H.</given-names></name><name><surname>Webb</surname><given-names>Micael D.</given-names></name><name><surname>Zhang</surname><given-names>Yalin</given-names></name></person-group><article-title>Review of the South American leafhopper genus <italic><tp:taxon-name><tp:taxon-name-part taxon-name-part-type="genus">Parandanus</tp:taxon-name-part></tp:taxon-name></italic> (<tp:taxon-name><tp:taxon-name-part taxon-name-part-type="order">Hemiptera</tp:taxon-name-part></tp:taxon-name>, <tp:taxon-name><tp:taxon-name-part taxon-name-part-type="family">Cicadellidae</tp:taxon-name-part></tp:taxon-name>, <tp:taxon-name><tp:taxon-name-part taxon-name-part-type="subfamily">Deltocephalinae</tp:taxon-name-part></tp:taxon-name>)</article-title><source>Zookeys</source><day>10</day><month>2</month><year>2016</year><volume>2016</volume><issue>562</issue><fpage>73</fpage><lpage>83</lpage><pub-id pub-id-type="doi">10.3897/zookeys.562.7478</pub-id></mixed-citation></tp:treatment-meta><tp:nomenclature><tp:taxon-name>
            <tp:taxon-name-part taxon-name-part-type="genus">Parandanus</tp:taxon-name-part>
            <tp:taxon-name-part taxon-name-part-type="species">longistylus</tp:taxon-name-part>
            <object-id xmlns:xlink="http://www.w3.org/1999/xlink" content-type="zoobank" xlink:type="simple">http://zoobank.org/44D7A960-CB27-44BA-91C4-9D92189D469B</object-id>
          </tp:taxon-name><tp:taxon-authority>Duan</tp:taxon-authority><tp:taxon-status xmlns:xlink="http://www.w3.org/1999/xlink" xlink:type="simple">sp. n.</tp:taxon-status><xref ref-type="fig" rid="F1">Figs 1</xref><xref ref-type="fig" rid="F2">, 2</xref></tp:nomenclature><tp:treatment-sec sec-type="Description"><title>Description.</title><p>Length. Male: 6.8–7.2 mm.</p><p>Anterior margin of crown with two dark brown coalescing spots extending around ocelli, disk with an orange spot anterolaterally, its inner area dark brown, a small dark brown spot adjacent to basal angles of eyes. Pronotum with six broad longitudinal orange brown bands (Fig. <xref ref-type="fig" rid="F1">1A</xref>).</p><fig id="F1" position="float" orientation="portrait"><label>Figure 1.</label><caption><p>
          <italic><tp:taxon-name><tp:taxon-name-part taxon-name-part-type="genus">Parandanus</tp:taxon-name-part> <tp:taxon-name-part taxon-name-part-type="species">longistylus</tp:taxon-name-part></tp:taxon-name></italic> Duan, sp. n. <bold>A</bold> habitus, dorsal view <bold>B</bold> habitus, lateral view <bold>C</bold> face.</p></caption><graphic xmlns:xlink="http://www.w3.org/1999/xlink" xlink:href="zookeys-562-073-g001.jpg" position="float" orientation="portrait" xlink:type="simple" id="oo_77286.jpg"/></fig><p>Crown of near uniform length, 0.43× as long as distance between eyes, 0.43× as long as median length of pronotum (Fig. <xref ref-type="fig" rid="F1">1A</xref>).</p></tp:treatment-sec><tp:treatment-sec sec-type="Male genitalia"><title>Male genitalia.</title><p>Pygofer short, sides rounded apically (Fig. <xref ref-type="fig" rid="F2">2A–B</xref>). Subgenital plate elongate with lateral margins nearly straight, with approximately 17 narrow macrosetae (Fig. <xref ref-type="fig" rid="F2">2C</xref>). Style articulating arm short; preapical angle indistinct; apophysis very elongate (Fig. <xref ref-type="fig" rid="F2">2D</xref>). Aedeagus with pair of subbasal parallel appendages, extending to subapex of shaft (Fig. <xref ref-type="fig" rid="F2">2E–G</xref>).</p><fig id="F2" position="float" orientation="portrait"><label>Figure 2.</label><caption><p>
          <italic><tp:taxon-name><tp:taxon-name-part taxon-name-part-type="genus">Parandanus</tp:taxon-name-part> <tp:taxon-name-part taxon-name-part-type="species">longistylus</tp:taxon-name-part></tp:taxon-name></italic> Duan, sp. n. <bold>A</bold> male pygofer side, lateral view <bold>B</bold> male pygofer and segments X–XI, dorsal view <bold>C</bold> valve, subgenital plates and styles, ventral view <bold>D</bold> style, dorsal view <bold>E, F</bold> connective and aedeagus, dorsal and lateral view, respectively <bold>G</bold> apex of aedeagus, dorsal view.</p></caption><graphic xmlns:xlink="http://www.w3.org/1999/xlink" xlink:href="zookeys-562-073-g002.jpg" position="float" orientation="portrait" xlink:type="simple" id="oo_77287.jpg"/></fig></tp:treatment-sec><tp:treatment-sec sec-type="material"><title>Material examined.</title><p>Holotype: male, Peru: Pasco, 3km N Oxapampa, 1700m, <named-content xmlns:xlink="http://www.w3.org/1999/xlink" content-type="dwc:verbatimCoordinates" xlink:type="simple">10°33.20'S, 75°25.55'W</named-content>, 21 Oct 2002, C.H. Dietrich, merc vapor light, 02–31–1 (<named-content xmlns:xlink="http://www.w3.org/1999/xlink" content-type="dwc:institutional_code" xlink:type="simple">INHS</named-content>). Paratypes: 3 males, same data as holotype.</p></tp:treatment-sec><tp:treatment-sec sec-type="Etymology"><title>Etymology.</title><p>This name is based on the style with a long apophysis.</p></tp:treatment-sec><tp:treatment-sec sec-type="Remarks"><title>Remarks.</title><p>This species is similar to <italic><tp:taxon-name><tp:taxon-name-part taxon-name-part-type="genus">Parandanus</tp:taxon-name-part> <tp:taxon-name-part taxon-name-part-type="species">paracruciatus</tp:taxon-name-part></tp:taxon-name></italic> in color pattern but differs from this and other species by its very long style apophysis.</p></tp:treatment-sec></tp:taxon-treatment>
