# Supplementary material for: Review of the South American leafhopper genus Parandanus (Hemiptera, Cicadellidae, Deltocephalinae)
Source: Zookeys. 2016 Feb 10;(562):73–83. doi: 10.3897/zookeys.562.7478 (PMC4768468; doi:10.3897/zookeys.562.7478)
Supplement: XML Treatment for Parandanus paracruciatus [file zookeys.562.7478-treatment3.xml]

<!DOCTYPE tp:taxon-treatment
  PUBLIC "-//TaxonX//DTD Taxonomic Treatment Publishing DTD v0 20100105//EN" "tax-treatment-NSO.dtd">
<tp:taxon-treatment xmlns:tp="http://www.plazi.org/taxpub"><tp:treatment-meta><kwd-group><label>Taxon classification</label><kwd><named-content content-type="kingdom">Animalia</named-content></kwd><kwd><named-content content-type="order">Hemiptera</named-content></kwd><kwd><named-content content-type="family">Cicadellidae</named-content></kwd></kwd-group><mixed-citation publication-type="journal"><person-group><name><surname>Duan</surname><given-names>Yani</given-names></name><name><surname>Dietrich</surname><given-names>Christopher H.</given-names></name><name><surname>Webb</surname><given-names>Micael D.</given-names></name><name><surname>Zhang</surname><given-names>Yalin</given-names></name></person-group><article-title>Review of the South American leafhopper genus <italic><tp:taxon-name><tp:taxon-name-part taxon-name-part-type="genus">Parandanus</tp:taxon-name-part></tp:taxon-name></italic> (<tp:taxon-name><tp:taxon-name-part taxon-name-part-type="order">Hemiptera</tp:taxon-name-part></tp:taxon-name>, <tp:taxon-name><tp:taxon-name-part taxon-name-part-type="family">Cicadellidae</tp:taxon-name-part></tp:taxon-name>, <tp:taxon-name><tp:taxon-name-part taxon-name-part-type="subfamily">Deltocephalinae</tp:taxon-name-part></tp:taxon-name>)</article-title><source>Zookeys</source><day>10</day><month>2</month><year>2016</year><volume>2016</volume><issue>562</issue><fpage>73</fpage><lpage>83</lpage><pub-id pub-id-type="doi">10.3897/zookeys.562.7478</pub-id></mixed-citation></tp:treatment-meta><tp:nomenclature><tp:taxon-name>
            <tp:taxon-name-part taxon-name-part-type="genus">Parandanus</tp:taxon-name-part>
            <tp:taxon-name-part taxon-name-part-type="species">paracruciatus</tp:taxon-name-part>
            <object-id xmlns:xlink="http://www.w3.org/1999/xlink" content-type="zoobank" xlink:type="simple">http://zoobank.org/F13969FC-3F84-4092-AAEB-2CB70F7FCDE3</object-id>
          </tp:taxon-name><tp:taxon-authority>Duan</tp:taxon-authority><tp:taxon-status xmlns:xlink="http://www.w3.org/1999/xlink" xlink:type="simple">sp. n.</tp:taxon-status><xref ref-type="fig" rid="F3">Figs 3</xref><xref ref-type="fig" rid="F4">, 4</xref><!--PageBreak--></tp:nomenclature><tp:treatment-sec sec-type="Description"><title>Description.</title><p>Length. Male: 6.6–7.0 mm.</p><!--PageBreak--><p>Anterior margin of crown with four dark brown spots, disk with an orange spot laterally, its inner area dark brown, a small orange spot adjacent to basal angles of eyes. Pronotum with six narrow longitudinal orange brown bands (Fig. <xref ref-type="fig" rid="F3">3A</xref>).</p><fig id="F3" position="float" orientation="portrait"><label>Figure 3.</label><caption><p>
          <italic><tp:taxon-name><tp:taxon-name-part taxon-name-part-type="genus">Parandanus</tp:taxon-name-part> <tp:taxon-name-part taxon-name-part-type="species">paracruciatus</tp:taxon-name-part></tp:taxon-name></italic> Duan, sp. n. <bold>A</bold> habitus, dorsal view <bold>B</bold> habitus, lateral view <bold>C</bold> face.</p></caption><graphic xmlns:xlink="http://www.w3.org/1999/xlink" xlink:href="zookeys-562-073-g003.jpg" position="float" orientation="portrait" xlink:type="simple" id="oo_77288.jpg"/></fig><p>Crown of nearly uniform length, 0.48x as long as distance between eyes, 0.47× as long as median length of pronotum (Fig. <xref ref-type="fig" rid="F3">3A</xref>).</p></tp:treatment-sec><tp:treatment-sec sec-type="Male genitalia"><title>Male genitalia.</title><p>Pygofer long, sides rounded apically, ventral margin concave (Fig. <xref ref-type="fig" rid="F4">4A–B</xref>). Subgenital plate with lateral margins nearly straight, with approximately 12 narrow macrosetae (Fig. <xref ref-type="fig" rid="F4">4C</xref>). Style articulating arm very long; preapical angle distinct; apophysis very short (Fig. <xref ref-type="fig" rid="F4">4D</xref>). Aedeagus with pair of subbasal crossed appendages, extending to near to apex of shaft (Fig. <xref ref-type="fig" rid="F4">4E–F</xref>).</p><fig id="F4" position="float" orientation="portrait"><label>Figure 4.</label><caption><p>
          <italic><tp:taxon-name><tp:taxon-name-part taxon-name-part-type="genus">Parandanus</tp:taxon-name-part> <tp:taxon-name-part taxon-name-part-type="species">paracruciatus</tp:taxon-name-part></tp:taxon-name></italic> Duan, sp. n. <bold>A</bold> male pygofer side, lateral view <bold>B</bold> male pygofer and segments X–XI, dorsal view <bold>C</bold> valve, subgenital plates and styles, ventral view <bold>D</bold> style, dorsal view <bold>E, F</bold> connective and aedeagus, dorsal and lateral view, respectively.</p></caption><graphic xmlns:xlink="http://www.w3.org/1999/xlink" xlink:href="zookeys-562-073-g004.jpg" position="float" orientation="portrait" xlink:type="simple" id="oo_77289.jpg"/></fig></tp:treatment-sec><tp:treatment-sec sec-type="material"><title>Material examined.</title><p>Holotype: male, Peru: Pasco, 3km N Oxapampa, 1700m, <named-content xmlns:xlink="http://www.w3.org/1999/xlink" content-type="dwc:verbatimCoordinates" xlink:type="simple">10°33.20'S, 75°25.55'W</named-content>, 21 Oct 2002, C.H. Dietrich, merc vapor light, 02–31–1 (<named-content xmlns:xlink="http://www.w3.org/1999/xlink" content-type="dwc:institutional_code" xlink:type="simple">INHS</named-content>). Paratypes: 3 males, same data as holotype.</p></tp:treatment-sec><tp:treatment-sec sec-type="Etymology"><title>Etymology.</title><p>The species name is based on the similarity of the species to <italic><tp:taxon-name><tp:taxon-name-part taxon-name-part-type="genus">Parandanus</tp:taxon-name-part> <tp:taxon-name-part taxon-name-part-type="species">cruciatus</tp:taxon-name-part></tp:taxon-name></italic>.</p><!--PageBreak--></tp:treatment-sec><tp:treatment-sec sec-type="Remarks"><title>Remarks.</title><p>This species is similar to <italic><tp:taxon-name><tp:taxon-name-part taxon-name-part-type="genus">Parandanus</tp:taxon-name-part> <tp:taxon-name-part taxon-name-part-type="species">longistylus</tp:taxon-name-part></tp:taxon-name></italic> in color pattern but differs from this and other species by the shape of the style with short apophysis and long articulating arm.</p></tp:treatment-sec></tp:taxon-treatment>
