# Supplementary material for: Review of the South American leafhopper genus Parandanus (Hemiptera, Cicadellidae, Deltocephalinae)
Source: Zookeys. 2016 Feb 10;(562):73–83. doi: 10.3897/zookeys.562.7478 (PMC4768468; doi:10.3897/zookeys.562.7478)
Supplement: XML Treatment for Parandanus hilaris [file zookeys.562.7478-treatment5.xml]

<!DOCTYPE tp:taxon-treatment
  PUBLIC "-//TaxonX//DTD Taxonomic Treatment Publishing DTD v0 20100105//EN" "tax-treatment-NSO.dtd">
<tp:taxon-treatment xmlns:tp="http://www.plazi.org/taxpub"><tp:treatment-meta><kwd-group><label>Taxon classification</label><kwd><named-content content-type="kingdom">Animalia</named-content></kwd><kwd><named-content content-type="order">Hemiptera</named-content></kwd><kwd><named-content content-type="family">Cicadellidae</named-content></kwd></kwd-group><mixed-citation publication-type="journal"><person-group><name><surname>Duan</surname><given-names>Yani</given-names></name><name><surname>Dietrich</surname><given-names>Christopher H.</given-names></name><name><surname>Webb</surname><given-names>Micael D.</given-names></name><name><surname>Zhang</surname><given-names>Yalin</given-names></name></person-group><article-title>Review of the South American leafhopper genus <italic><tp:taxon-name><tp:taxon-name-part taxon-name-part-type="genus">Parandanus</tp:taxon-name-part></tp:taxon-name></italic> (<tp:taxon-name><tp:taxon-name-part taxon-name-part-type="order">Hemiptera</tp:taxon-name-part></tp:taxon-name>, <tp:taxon-name><tp:taxon-name-part taxon-name-part-type="family">Cicadellidae</tp:taxon-name-part></tp:taxon-name>, <tp:taxon-name><tp:taxon-name-part taxon-name-part-type="subfamily">Deltocephalinae</tp:taxon-name-part></tp:taxon-name>)</article-title><source>Zookeys</source><day>10</day><month>2</month><year>2016</year><volume>2016</volume><issue>562</issue><fpage>73</fpage><lpage>83</lpage><pub-id pub-id-type="doi">10.3897/zookeys.562.7478</pub-id></mixed-citation></tp:treatment-meta><tp:nomenclature><tp:taxon-name>
            <tp:taxon-name-part taxon-name-part-type="genus">Parandanus</tp:taxon-name-part>
            <tp:taxon-name-part taxon-name-part-type="species">hilaris</tp:taxon-name-part>
          </tp:taxon-name><xref ref-type="fig" rid="F7">Figs 7</xref><xref ref-type="fig" rid="F8">, 8</xref><!--PageBreak--><tp:nomenclature-citation-list><tp:nomenclature-citation><tp:taxon-name><tp:taxon-name-part taxon-name-part-type="genus">Parandanus</tp:taxon-name-part> <tp:taxon-name-part taxon-name-part-type="species">hilaris</tp:taxon-name-part></tp:taxon-name><comment> Linnavuori &amp; DeLong, 1976: 34.</comment></tp:nomenclature-citation></tp:nomenclature-citation-list></tp:nomenclature><tp:treatment-sec sec-type="Description"><title>Description.</title><p>Length. Male: 5.5–5.9 mm.</p><p>Anterior margin of crown with six small brown spots, disk with orange patch on each side anteriorly and extending to posterior margin, a small brown spot adjacent basal angles of eyes. Pronotum with six longitudinal narrow orange bands (Fig. <xref ref-type="fig" rid="F7">7A–B</xref>).</p><fig id="F7" position="float" orientation="portrait"><label>Figure 7.</label><caption><p>
          <italic><tp:taxon-name><tp:taxon-name-part taxon-name-part-type="genus">Parandanus</tp:taxon-name-part> <tp:taxon-name-part taxon-name-part-type="species">hilaris</tp:taxon-name-part></tp:taxon-name></italic>. <bold>A, B</bold> habitus, dorsal view <bold>C</bold> habitus, lateral view <bold>D</bold> face.</p></caption><graphic xmlns:xlink="http://www.w3.org/1999/xlink" xlink:href="zookeys-562-073-g007.jpg" position="float" orientation="portrait" xlink:type="simple" id="oo_77292.jpg"/></fig><p>Crown about 1.17× as long medially as next to eyes, 0.67× as long as distance between eyes, 0.56× as long as median length of pronotum (Fig. <xref ref-type="fig" rid="F7">7A–B</xref>).</p></tp:treatment-sec><tp:treatment-sec sec-type="Male genitalia"><title>Male genitalia.</title><p>Pygofer short, sides rounded apically (Fig. <xref ref-type="fig" rid="F8">8A–B</xref>). Subgenital plate with lateral margins distinctly insinuated subbasally, with seven robust macrosetae (Fig. <xref ref-type="fig" rid="F8">8D</xref>). Style articulating arm moderately long and robust; preapical angle distinct; apophysis very short (Fig. <xref ref-type="fig" rid="F8">8E</xref>). Aedeagus with pair of relatively robust basal crossed appendages, sinuate in lateral view, extending to middle of shaft (Fig. <xref ref-type="fig" rid="F8">8F–G</xref>).</p><fig id="F8" position="float" orientation="portrait"><label>Figure 8.</label><caption><p>
          <italic><tp:taxon-name><tp:taxon-name-part taxon-name-part-type="genus">Parandanus</tp:taxon-name-part> <tp:taxon-name-part taxon-name-part-type="species">hilaris</tp:taxon-name-part></tp:taxon-name></italic>. <bold>A</bold> male pygofer side, lateral view <bold>B</bold> male pygofer and segments X–XI, dorsal view <bold>C</bold> valve, ventral view <bold>D</bold> subgenital plate, ventral view <bold>E</bold> style, dorsal view <bold>F, G</bold> connective and aedeagus, dorsal and lateral view, respectively.</p></caption><graphic xmlns:xlink="http://www.w3.org/1999/xlink" xlink:href="zookeys-562-073-g008.jpg" position="float" orientation="portrait" xlink:type="simple" id="oo_77293.jpg"/></fig></tp:treatment-sec><tp:treatment-sec sec-type="material"><title>Material examined.</title><p>2 males, Peru: Huànuco, 5km S Tingo Maria, Pte. Perez, 600m, <named-content xmlns:xlink="http://www.w3.org/1999/xlink" content-type="dwc:verbatimCoordinates" xlink:type="simple">9°20.51'S, 75°58.51'W</named-content>, 25 Oct 2002, C.H. Dietrich, mercury vapor light, 02–41–1 (<named-content xmlns:xlink="http://www.w3.org/1999/xlink" content-type="dwc:institutional_code" xlink:type="simple">INHS</named-content>); 1 male, Peru: Huànuco, 5km S Tingo Maria, Pte. Perez, 600m, <named-content xmlns:xlink="http://www.w3.org/1999/xlink" content-type="dwc:verbatimCoordinates" xlink:type="simple">9°20.51'S, 75°58.51'W</named-content>, 25 Oct 2002, R. A. Rakitov, mercury vapor light, 02–41–2 (<named-content xmlns:xlink="http://www.w3.org/1999/xlink" content-type="dwc:institutional_code" xlink:type="simple">INHS</named-content>).</p></tp:treatment-sec><tp:treatment-sec sec-type="Distribution"><title>Distribution.</title><p>Peru.</p></tp:treatment-sec><tp:treatment-sec sec-type="Remarks"><title>Remarks.</title><p>This species can be distinguished by its relatively longer crown medially, few robust subgenital plate macrosetae, short syle apophysis and shape of the aedeagus.</p><!--PageBreak--></tp:treatment-sec></tp:taxon-treatment>
